# Supplementary material for: Community Structure of Arbuscular Mycorrhizal Fungi in Rhizospheric Soil of a Transgenic High-Methionine Soybean and a Near Isogenic Variety
Source: PLoS One. 2015 Dec 14;10(12):e0145001. doi: 10.1371/journal.pone.0145001 (PMC4682847; doi:10.1371/journal.pone.0145001)
Supplement: S1 Table — The samples were named in the following form: year-growth stage-cultivar-number of replicate. SS: seedling stage; FS: flowering stage; PS: pod-setting stage; MS: maturity-setting stage. (XLS) [file pone.0145001.s001.xls]

## Sheet: Table S1
Table S1. Different OTUs for each sample (the samples were named in the following form: year-growth stage-cultivar-number of replicate).
#OTU ID	Taxonomy	2012-SS-ZD-1	2012-SS-ZD-2	2012-SS-ZD-3	2012-SS-ZD-4	2012-SS-ZD91-1	2012-SS-ZD91-2	2012-SS-ZD91-3	2012-SS-ZD91-4	2012-FS-ZD-1	2012-FS-ZD-2	2012-FS-ZD-3	2012-FS-ZD-4	2012-FS-ZD91-1	2012-FS-ZD91-2	2012-FS-ZD91-3	2012-FS-ZD91-4	2012-PS-ZD-1	2012-PS-ZD-2	2012-PS-ZD-3	2012-PS-ZD-4	2012-PS-ZD91-1	2012-PS-ZD91-2	2012-PS-ZD91-3	2012-PS-ZD91-4	2012-MS-ZD-1	2012-MS-ZD-2	2012-MS-ZD-3	2012-MS-ZD-4	2012-MS-ZD91-1	2012-MS-ZD91-2	2012-MS-ZD91-3	2012-MS-ZD91-4	2013-SS-ZD-1	2013-SS-ZD-2	2013-SS-ZD-3	2013-SS-ZD-4	2013-SS-ZD91-1	2013-SS-ZD91-2	2013-SS-ZD91-3	2013-SS-ZD91-4	2013-FS-ZD-1	2013-FS-ZD-2	2013-FS-ZD-3	2013-FS-ZD-4	2013-FS-ZD91-1	2013-FS-ZD91-2	2013-FS-ZD91-3	2013-FS-ZD91-4
OTU1	Fungi;Glomeromycota;Glomeromycetes;Glomerales;Glomeraceae;Funneliformis;Funneliformis_mosseae	5	16	24	12	7	19	19	9	2	5	15	12	8	16	10	1	6	2	12	9	7	3	18	9	17	18	17	0	5	10	8	26	0	0	25	0	0	0	2	42	0	0	0	35	1	30	34	0
OTU2	Fungi;Glomeromycota;Glomeromycetes;Glomerales;Glomeraceae;Septoglomus;Septoglomus_constrictum	12	15	13	9	16	8	15	23	17	16	10	20	20	19	11	9	25	13	22	13	18	22	19	3	12	7	0	29	27	14	11	13	6	9	0	5	0	0	14	3	7	12	11	0	0	0	6	23
OTU3	Fungi;Glomeromycota;Glomeromycetes;Glomerales;Glomeraceae	0	0	1	5	0	0	0	0	0	1	0	0	1	0	0	0	0	0	0	2	0	4	8	0	0	0	0	0	0	0	0	0	1	0	0	1	1	3	2	1	0	0	0	0	0	0	0	0
OTU4	Fungi;Glomeromycota;Glomeromycetes;Glomerales;Glomeraceae;Sclerocystis;Sclerocystis_sinuosa	0	0	0	0	0	0	0	0	0	0	0	0	0	0	0	0	0	0	0	0	0	0	0	0	0	0	0	0	0	0	0	0	0	0	1	0	0	0	0	0	0	0	0	0	0	0	0	0
OTU5	Fungi;Glomeromycota;Glomeromycetes;Glomerales;Glomeraceae	0	0	0	0	0	0	0	0	0	0	0	0	0	0	0	0	0	0	0	0	0	0	0	0	0	0	0	0	0	0	0	0	0	0	0	0	0	0	0	0	0	0	0	0	0	0	0	0
OTU6	Fungi;Glomeromycota;Glomeromycetes;Glomerales;Glomeraceae;Septoglomus	0	0	0	0	0	0	0	0	0	0	0	1	1	1	0	0	0	1	0	0	0	0	0	0	0	2	0	1	0	0	0	0	0	0	0	0	0	0	0	0	0	0	0	0	0	0	0	0
OTU7	Fungi;Glomeromycota	0	0	0	0	0	0	0	0	0	0	0	0	0	0	0	0	0	0	0	0	0	0	0	0	0	0	0	0	0	0	0	0	0	0	0	0	0	0	0	0	0	0	0	0	0	0	0	0
OTU8	Fungi;Glomeromycota;Glomeromycetes;Glomerales;Glomeraceae;Glomus	0	0	0	0	0	0	0	0	0	0	0	0	0	0	0	0	0	0	0	0	0	0	0	0	0	0	0	0	0	0	0	0	0	0	0	0	0	0	0	0	0	0	0	0	0	0	0	0
OTU9	Fungi;Glomeromycota;Glomeromycetes;Glomerales;Glomeraceae;Rhizophagus	0	0	0	0	0	0	0	0	0	0	0	0	0	0	0	0	0	0	0	0	0	0	0	0	0	0	0	0	0	0	0	0	0	0	0	0	0	0	0	0	0	0	0	0	0	0	0	0
OTU10	Fungi;Glomeromycota;Glomeromycetes;Glomerales;Glomeraceae	0	0	0	0	0	0	0	0	0	0	0	0	0	0	0	0	0	0	0	0	0	0	0	0	0	0	0	0	0	0	0	0	0	0	0	0	0	0	0	1	0	0	0	0	0	0	0	0
OTU11	Fungi;Glomeromycota	1	0	0	0	0	0	0	0	0	0	0	0	0	0	0	0	0	0	0	0	0	0	0	0	0	0	0	0	0	0	0	0	0	0	0	0	0	0	0	0	0	0	0	0	0	0	0	0
OTU12	Fungi;Glomeromycota;Glomeromycetes;Glomerales;Glomeraceae;Septoglomus	0	0	0	0	0	0	0	0	0	0	0	0	0	0	0	0	0	0	0	0	0	0	0	0	0	0	0	0	0	0	0	0	0	0	0	0	0	0	1	0	0	0	0	0	0	0	0	0
OTU13	Fungi;Glomeromycota	0	0	0	0	0	0	0	0	0	0	0	0	0	0	0	0	0	0	0	0	0	0	0	0	0	0	0	0	0	0	0	0	0	0	0	0	0	0	0	0	0	0	0	0	0	0	0	0
OTU14	Fungi;Glomeromycota;Glomeromycetes;Glomerales;Glomeraceae	1	0	0	0	2	0	0	3	0	1	0	0	2	1	0	0	0	0	0	2	0	1	0	0	0	0	0	0	1	0	0	0	2	0	0	0	1	0	0	0	0	0	0	0	0	0	0	0
OTU15	Fungi;Glomeromycota;Glomeromycetes;Glomerales;Glomeraceae;Glomus	0	0	0	0	0	0	0	0	0	0	0	0	0	0	0	0	0	0	0	0	0	0	0	0	0	0	0	0	0	0	0	0	0	0	0	0	0	0	0	0	0	0	0	0	0	0	0	0
OTU16	Fungi;Glomeromycota;Glomeromycetes;Archaeosporales;Archaeosporaceae;Archaeospora	0	0	0	0	0	1	0	0	0	0	0	0	0	0	0	0	0	0	0	0	0	0	0	0	0	0	0	0	0	0	0	0	0	0	0	0	0	0	0	0	0	0	0	0	0	0	0	0
OTU17	Fungi;Glomeromycota;Glomeromycetes;Glomerales;Glomeraceae;Funneliformis;Funneliformis_mosseae	0	0	0	0	0	0	0	0	0	0	0	1	0	0	0	0	0	0	0	0	0	0	0	0	0	0	0	0	0	0	0	0	0	0	0	0	0	0	0	0	0	0	0	0	0	0	0	0
OTU18	Fungi;Glomeromycota;Glomeromycetes;Paraglomerales	0	0	0	0	0	0	0	0	0	0	1	0	0	0	0	0	0	0	0	0	0	0	0	0	0	0	0	0	0	0	0	0	0	0	0	0	0	0	0	0	0	0	0	0	0	0	0	0
OTU19	Fungi;Glomeromycota;Glomeromycetes;Glomerales;Glomeraceae;Septoglomus	1	0	0	0	0	0	0	0	0	0	0	0	1	0	0	0	0	0	0	0	0	0	0	0	0	0	0	0	0	0	0	0	0	0	0	0	0	0	0	0	0	0	0	0	0	0	0	0
OTU20	Fungi;Glomeromycota;Glomeromycetes;Glomerales;Glomeraceae;Septoglomus	0	0	2	0	0	0	0	0	0	0	0	0	0	0	0	0	0	0	0	0	0	0	1	0	0	0	0	0	0	0	0	0	0	0	0	0	0	0	0	0	0	0	0	0	0	0	0	0
OTU21	Fungi;Glomeromycota;Glomeromycetes;Glomerales;Claroideoglomeraceae;Claroideoglomus	0	0	0	0	0	0	0	0	0	0	0	0	1	0	0	1	0	0	0	0	0	0	0	0	0	0	0	0	0	0	0	0	0	0	0	0	0	0	0	0	0	0	0	0	0	0	0	0
OTU22	Fungi;Glomeromycota	0	0	0	0	0	0	0	0	0	0	0	0	0	0	0	0	0	0	0	0	1	0	0	0	0	0	0	0	0	0	0	0	0	0	0	0	0	0	0	0	0	0	0	0	0	0	0	0
OTU23	Fungi;Glomeromycota;Glomeromycetes;Glomerales;Glomeraceae;Septoglomus	0	0	0	0	0	0	0	0	0	0	0	0	0	0	0	0	0	0	0	0	0	0	0	0	0	0	0	0	0	0	0	0	0	0	0	0	0	0	0	0	0	0	0	0	0	0	0	1
OTU24	Fungi;Glomeromycota;Glomeromycetes;Glomerales;Glomeraceae;Rhizophagus	0	0	0	0	0	0	0	0	0	0	0	0	0	0	0	0	0	0	0	0	0	0	0	0	0	0	0	0	0	0	0	0	0	0	0	0	0	0	0	0	0	0	0	0	0	0	0	0
OTU25	Fungi;Glomeromycota;Glomeromycetes;Glomerales;Claroideoglomeraceae;Claroideoglomus	0	0	0	0	0	0	0	0	0	0	0	0	0	0	0	0	0	0	0	0	3	3	0	0	0	0	0	2	1	0	0	0	0	0	0	0	0	0	0	0	0	0	0	0	0	0	0	0
OTU26	Fungi;Glomeromycota;Glomeromycetes;Glomerales;Glomeraceae;Septoglomus	0	0	0	0	0	0	0	0	0	0	0	0	0	0	0	0	0	0	0	0	0	0	0	0	0	0	0	0	0	0	0	0	0	0	0	0	0	0	0	0	0	1	0	0	0	0	0	0
OTU27	Fungi;Glomeromycota;Glomeromycetes;Glomerales;Glomeraceae;Septoglomus	0	0	0	0	0	0	0	0	0	0	0	0	0	0	0	1	0	0	0	1	0	0	0	0	0	0	0	0	0	0	0	0	0	0	0	0	0	0	0	0	0	0	0	0	0	0	0	0
OTU28	Fungi;Glomeromycota;Glomeromycetes;Glomerales;Glomeraceae;Septoglomus	0	0	0	0	0	0	0	0	0	0	0	0	0	0	0	0	0	0	0	0	0	0	0	0	0	0	0	0	0	0	0	0	0	0	0	0	0	0	0	0	1	0	0	0	0	0	0	0
OTU29	Fungi;Glomeromycota;Glomeromycetes;Glomerales;Glomeraceae;Glomus	0	0	0	0	0	0	0	0	0	0	0	0	0	1	0	0	0	0	0	0	0	0	0	0	0	0	0	0	0	0	0	0	0	0	0	0	0	0	0	0	0	0	0	0	0	0	0	0
OTU30	Fungi;Glomeromycota;Glomeromycetes;Glomerales;Glomeraceae;Septoglomus	0	0	0	0	0	0	0	0	0	0	0	0	0	0	0	0	0	0	0	0	0	0	0	0	0	0	0	0	0	0	0	0	0	0	0	0	0	0	0	0	1	0	0	0	0	0	0	0
OTU31	Fungi;Glomeromycota;Glomeromycetes;Glomerales;Glomeraceae	0	0	0	0	0	0	0	0	0	0	0	0	0	0	0	0	0	0	0	0	0	0	0	0	0	0	0	0	0	0	0	0	0	0	0	0	0	0	0	0	0	0	0	0	0	0	0	0
OTU32	Fungi;Glomeromycota	0	0	0	0	0	0	0	0	0	0	0	0	0	0	0	0	0	0	0	0	0	0	0	0	0	0	0	0	0	0	0	0	0	1	0	0	0	0	0	0	0	0	0	0	0	0	0	0
OTU33	Fungi;Glomeromycota;Glomeromycetes;Glomerales;Glomeraceae	0	0	0	0	0	0	0	0	0	0	0	0	0	0	0	0	0	0	0	0	0	0	1	0	0	0	0	0	0	0	0	0	0	0	0	0	0	0	0	0	0	0	0	0	0	0	0	0
OTU34	Fungi;Glomeromycota;Glomeromycetes;Glomerales;Claroideoglomeraceae;Claroideoglomus	0	0	0	0	0	0	0	0	0	0	0	0	0	0	0	0	0	0	0	0	0	0	0	0	0	0	0	0	0	0	0	0	0	0	0	1	0	0	0	0	0	0	0	0	0	0	0	0
OTU35	Fungi;Glomeromycota;Glomeromycetes;Glomerales;Claroideoglomeraceae;Claroideoglomus;Claroideoglomus_etunicatum	0	0	0	0	0	0	0	0	0	0	0	0	0	0	0	0	0	0	0	0	0	0	0	0	0	0	0	0	0	0	0	0	0	0	0	0	0	0	0	0	0	0	0	0	0	0	0	0
OTU36	Fungi;Glomeromycota;Glomeromycetes;Diversisporales;Diversisporaceae;Diversispora	0	0	0	0	0	0	0	0	0	0	0	0	0	0	0	0	0	0	0	0	0	0	0	0	0	0	0	0	0	0	0	0	0	0	1	0	0	0	0	6	3	0	0	0	0	0	0	0
OTU37	Fungi;Glomeromycota;Glomeromycetes;Glomerales;Glomeraceae;Funneliformis	0	0	0	0	0	0	0	0	0	0	0	0	0	1	0	0	0	0	0	0	0	0	0	0	0	0	0	0	0	0	0	0	0	0	0	0	0	0	0	0	0	0	0	0	0	0	0	0
OTU38	Fungi;Glomeromycota;Glomeromycetes;Glomerales;Glomeraceae;Septoglomus	0	0	0	0	0	0	1	0	0	0	0	0	0	0	0	0	0	0	0	0	0	0	0	0	0	0	0	0	0	1	0	0	0	0	0	0	0	0	0	0	0	0	0	0	0	0	0	0
OTU39	Fungi;Glomeromycota;Glomeromycetes;Paraglomerales;Paraglomeraceae;Paraglomus;Paraglomus_brasilianum	0	0	0	0	0	0	0	0	0	0	0	0	0	0	0	0	0	0	0	0	0	0	0	0	0	0	1	0	0	0	0	0	0	0	0	0	0	0	0	0	0	0	0	0	0	0	0	0
OTU40	Fungi;Glomeromycota	0	0	0	0	0	0	0	0	0	0	0	0	0	0	0	0	0	0	0	0	0	0	0	0	0	0	0	0	0	0	0	0	0	0	0	0	0	0	0	0	0	0	0	0	0	0	0	0
OTU41	Fungi;Glomeromycota;Glomeromycetes;Glomerales;Glomeraceae	0	0	0	0	0	0	0	0	0	0	0	0	0	0	0	0	0	0	0	0	0	0	0	0	0	0	0	0	0	0	0	0	0	0	0	0	0	0	0	0	0	0	0	0	0	0	0	0
OTU42	Fungi;Glomeromycota	0	0	0	0	0	0	0	0	0	0	0	0	0	0	0	0	0	0	0	0	0	0	0	0	0	0	0	0	0	0	0	0	0	0	0	0	0	0	0	0	0	0	0	0	0	0	0	0
OTU43	Fungi;Glomeromycota;Glomeromycetes;Glomerales;Glomeraceae;Glomus	0	0	0	0	0	0	0	0	0	0	0	0	0	0	0	0	0	0	0	0	0	0	0	0	0	0	0	0	0	0	0	0	0	0	0	0	0	0	0	0	0	0	0	0	0	0	0	0
OTU44	Fungi;Glomeromycota	0	0	0	0	0	0	0	0	0	0	0	0	0	0	0	0	0	0	0	0	0	0	0	0	0	0	0	0	0	0	0	0	0	0	0	0	0	0	0	0	0	0	0	0	0	0	0	0
OTU45	Fungi;Glomeromycota;Glomeromycetes;Glomerales;Glomeraceae;Glomus	0	0	0	0	0	0	0	0	0	0	0	0	0	0	0	0	0	0	0	0	0	0	0	0	0	0	0	0	0	0	0	0	1	0	0	0	0	0	0	0	0	0	0	0	0	0	0	0
OTU46	Fungi;Glomeromycota	0	0	0	0	0	0	0	0	0	0	0	0	0	0	0	0	0	0	0	0	0	0	0	0	0	0	0	0	0	0	0	0	0	0	0	0	1	0	0	0	0	0	0	0	0	0	0	0
OTU47	Fungi;Glomeromycota;Glomeromycetes;Diversisporales;Diversisporaceae;Diversispora;Diversispora_sp._W3033	0	0	0	0	0	0	0	0	0	0	0	0	0	0	0	0	0	0	0	0	2	0	0	0	0	0	0	0	0	0	0	0	0	0	0	0	0	0	0	0	0	0	0	0	0	0	0	0
OTU48	Fungi;Glomeromycota;Glomeromycetes;Glomerales;Glomeraceae;Glomus	0	0	0	0	0	0	0	0	0	0	0	0	0	0	0	0	0	0	0	0	0	0	0	0	0	0	0	0	0	0	0	0	0	0	0	0	0	0	0	0	0	0	0	0	0	0	0	0
OTU49	Fungi;Glomeromycota;Glomeromycetes;Glomerales;Claroideoglomeraceae;Claroideoglomus;Claroideoglomus_etunicatum	0	0	0	0	0	0	0	0	0	0	0	0	0	0	0	0	0	0	0	0	0	0	0	0	0	0	0	0	0	0	0	0	0	0	0	0	0	0	0	0	0	0	0	0	0	0	0	0
OTU50	Fungi;Glomeromycota;Glomeromycetes;Glomerales;Claroideoglomeraceae;Claroideoglomus	0	0	0	0	0	0	0	0	0	0	0	0	0	0	0	0	0	0	0	0	0	0	0	0	0	0	0	0	0	0	0	0	0	0	0	0	0	1	0	0	0	0	0	0	0	0	0	0
OTU51	Fungi;Glomeromycota;Glomeromycetes;Glomerales;Glomeraceae	0	0	0	0	0	0	0	0	0	0	0	0	0	0	0	0	0	0	0	0	0	0	0	0	0	0	0	0	0	0	0	0	0	0	0	0	0	0	0	0	0	0	0	0	0	0	0	0
OTU52	Fungi;Glomeromycota;Glomeromycetes;Glomerales;Glomeraceae	0	0	0	0	0	0	0	0	0	0	0	0	0	0	0	0	0	0	0	0	0	0	0	0	0	0	0	0	0	0	0	0	0	0	0	0	0	0	0	0	0	0	0	0	0	0	0	0
OTU53	Fungi;Glomeromycota;Glomeromycetes;Diversisporales;Diversisporaceae;Redeckera	0	0	0	0	0	0	0	0	0	0	0	0	0	0	0	0	0	0	0	0	0	0	0	0	0	0	0	0	0	0	0	0	0	0	0	0	0	0	0	0	1	0	0	0	0	0	0	0
OTU54	Fungi;Glomeromycota;Glomeromycetes;Glomerales;Glomeraceae;Septoglomus	1	0	0	0	0	0	0	0	0	0	0	0	0	0	0	0	0	0	0	0	0	0	0	0	0	0	0	0	0	0	0	0	0	0	0	0	0	0	0	0	0	0	0	0	0	0	0	0
OTU55	Fungi;Glomeromycota;Glomeromycetes;Glomerales;Glomeraceae	0	0	0	0	0	0	0	0	0	0	0	0	0	0	0	0	0	0	0	0	0	0	0	0	0	0	0	0	0	0	0	0	0	0	0	0	0	0	0	0	0	0	0	0	0	0	0	0
OTU56	Fungi;Glomeromycota;Glomeromycetes;Archaeosporales;Archaeosporaceae	0	0	0	0	0	0	0	0	0	0	0	0	0	0	0	0	0	0	0	0	0	0	0	0	0	0	0	0	0	0	0	0	0	0	0	0	0	0	0	0	0	0	0	0	0	0	0	0
OTU57	Fungi;Glomeromycota;Glomeromycetes;Glomerales;Glomeraceae	0	0	0	0	0	0	0	0	0	0	0	0	0	0	0	0	0	0	0	0	0	0	0	0	0	0	0	0	0	0	0	0	0	0	0	0	0	0	0	0	0	0	0	0	0	0	0	0
OTU58	Fungi;Glomeromycota	0	1	0	0	0	0	0	0	0	0	0	0	0	0	0	0	1	0	0	0	0	0	0	0	0	0	0	0	0	0	0	0	0	0	0	0	0	0	0	0	0	0	0	0	0	0	0	0
OTU59	Fungi;Glomeromycota;Glomeromycetes;Glomerales;Glomeraceae	0	0	0	0	0	0	0	0	0	0	0	0	0	1	0	0	0	0	0	0	0	0	0	0	0	0	0	0	0	0	0	0	0	0	0	0	0	0	0	0	0	0	0	0	0	0	0	0
OTU60	Fungi;Glomeromycota;Glomeromycetes;Glomerales;Glomeraceae	0	0	0	0	0	0	0	0	0	0	0	0	0	0	0	0	0	0	0	0	0	0	0	0	0	0	0	0	0	0	0	0	0	0	0	0	0	0	0	0	0	0	0	0	0	0	0	0
OTU61	Fungi;Glomeromycota;Glomeromycetes;Glomerales;Glomeraceae;Glomus	0	0	0	0	0	0	0	0	0	0	0	0	0	0	0	0	0	0	0	0	0	0	0	0	0	0	0	0	0	0	0	0	0	0	0	0	0	0	0	0	0	0	0	0	0	0	0	0
OTU62	Fungi;Glomeromycota;Glomeromycetes;Glomerales;Glomeraceae;Rhizophagus	0	0	0	0	0	0	0	0	0	0	0	0	0	0	0	0	0	0	0	0	0	0	0	0	0	0	0	0	0	0	0	0	0	0	0	0	0	0	0	0	0	0	0	0	0	0	0	0
OTU63	Fungi;Glomeromycota;Glomeromycetes;Diversisporales;Diversisporaceae;Redeckera	0	0	0	0	0	0	0	0	0	0	0	0	0	0	0	0	0	0	0	0	0	0	0	0	0	0	0	0	0	0	0	0	0	0	0	0	0	0	0	0	1	0	0	0	0	0	0	0
OTU64	Fungi;Glomeromycota;Glomeromycetes;Glomerales;Glomeraceae;Septoglomus	0	0	0	0	0	0	0	0	0	0	0	0	0	0	0	0	0	0	0	0	0	0	0	0	0	0	0	0	0	0	0	0	0	0	0	0	0	0	0	0	0	0	2	0	0	0	0	0
OTU65	Fungi;Glomeromycota;Glomeromycetes;Glomerales;Glomeraceae;Funneliformis	0	0	0	0	0	0	0	0	0	0	0	0	0	0	0	0	0	0	0	0	0	0	0	0	1	0	0	0	0	0	0	0	0	0	0	0	0	0	0	0	0	0	0	0	0	0	0	0
OTU66	Fungi;Glomeromycota;Glomeromycetes;Glomerales;Claroideoglomeraceae;Claroideoglomus	0	0	3	0	0	0	1	0	1	0	0	1	0	1	1	0	1	1	0	1	0	0	1	0	0	0	1	0	0	0	1	0	1	0	0	0	1	1	0	0	0	0	0	0	1	0	0	0
OTU67	Fungi;Glomeromycota;Glomeromycetes;Glomerales;Glomeraceae;Glomus	0	0	0	0	0	0	0	0	0	0	0	0	0	0	0	0	0	0	0	0	0	0	0	0	0	0	0	0	0	0	0	0	0	0	0	0	0	0	0	0	0	0	0	0	0	0	0	0
OTU68	Fungi;Glomeromycota;Glomeromycetes;Glomerales;Claroideoglomeraceae;Claroideoglomus;Claroideoglomus_etunicatum	9	11	13	17	5	6	10	13	5	7	11	9	25	13	13	16	6	16	5	19	12	6	2	5	5	1	12	1	2	10	22	12	6	0	5	8	15	22	0	0	0	0	8	0	12	0	0	0
OTU69	Fungi;Glomeromycota;Glomeromycetes;Glomerales;Glomeraceae	0	0	0	0	0	0	0	0	0	0	0	0	0	0	0	0	0	0	0	0	1	0	0	0	0	0	0	0	0	0	0	0	0	0	0	0	0	0	0	0	0	0	0	0	0	0	0	0
OTU70	Fungi;Glomeromycota;Glomeromycetes;Glomerales;Glomeraceae;Septoglomus	0	0	0	0	0	0	0	0	0	0	0	0	0	0	0	0	0	0	0	0	0	0	0	0	0	0	0	0	0	0	0	0	0	0	0	0	0	0	0	0	1	0	0	0	0	0	0	0
OTU71	Fungi;Glomeromycota;Glomeromycetes;Glomerales;Glomeraceae	0	0	0	0	0	0	0	0	0	0	0	0	0	0	0	0	0	0	0	0	0	0	0	0	0	0	0	0	0	0	0	0	0	0	0	0	0	0	0	0	0	0	0	0	0	0	0	0
OTU72	Fungi;Glomeromycota;Glomeromycetes;Glomerales;Claroideoglomeraceae;Claroideoglomus	0	0	0	0	0	0	0	0	0	0	0	0	0	0	0	0	0	0	0	0	0	0	0	0	0	0	0	0	0	0	1	0	0	0	0	0	0	0	0	0	0	0	0	0	0	0	0	0
OTU73	Fungi;Glomeromycota;Glomeromycetes;Glomerales;Claroideoglomeraceae;Claroideoglomus	0	0	0	0	0	0	0	0	0	0	0	0	0	0	0	0	0	0	0	0	0	0	0	0	0	0	0	0	0	0	0	0	1	0	0	0	1	0	0	0	0	0	0	0	0	0	0	0
OTU74	Fungi;Glomeromycota;Glomeromycetes;Glomerales;Glomeraceae	0	0	0	0	0	0	0	1	0	0	0	0	0	0	0	0	0	0	0	0	0	0	0	0	0	0	0	0	0	0	0	0	0	0	0	0	0	1	1	0	0	0	0	0	0	0	0	0
OTU75	Fungi;Glomeromycota;Glomeromycetes;Glomerales;Glomeraceae;Glomus	0	0	0	0	0	0	0	0	0	0	0	0	0	0	0	0	0	0	0	0	0	0	0	0	0	0	0	0	0	0	0	0	0	0	0	0	0	0	0	0	0	0	0	0	0	0	0	0
OTU76	Fungi;Glomeromycota;Glomeromycetes;Glomerales;Glomeraceae;Rhizophagus	0	0	0	0	0	0	0	0	0	0	0	0	0	0	0	0	0	0	0	0	0	0	0	0	0	0	0	0	0	0	0	0	0	0	0	0	1	0	0	0	0	0	0	0	0	0	0	0
OTU77	Fungi;Glomeromycota;Glomeromycetes;Glomerales;Glomeraceae	0	0	0	0	0	0	0	0	0	0	0	0	0	0	0	0	0	0	0	0	1	0	0	0	0	0	0	0	0	0	1	0	0	0	0	0	1	1	0	0	0	0	0	0	2	0	0	0
OTU78	Fungi;Glomeromycota;Glomeromycetes;Glomerales;Glomeraceae;Septoglomus	0	0	0	0	1	0	0	1	0	0	0	0	0	0	0	0	0	0	0	0	0	0	0	0	0	0	0	2	1	0	0	0	0	0	0	0	0	0	0	0	1	0	1	0	0	0	0	0
OTU79	Fungi;Glomeromycota;Glomeromycetes;Glomerales;Glomeraceae	5	4	0	11	10	3	0	3	2	3	1	0	2	4	0	1	2	1	0	1	9	2	0	0	4	5	4	1	4	4	2	2	0	0	0	0	1	0	0	0	0	3	0	0	0	0	3	0
OTU80	Fungi;Glomeromycota;Glomeromycetes;Glomerales;Glomeraceae;Funneliformis;Funneliformis_geosporum	0	1	0	0	0	0	0	0	0	0	0	0	0	0	0	0	0	0	0	0	0	0	0	0	0	0	0	0	0	0	0	0	0	0	0	0	0	0	0	0	0	0	0	0	0	2	1	0
OTU81	Fungi;Glomeromycota;Glomeromycetes;Glomerales;Glomeraceae	0	0	0	0	0	0	0	0	0	0	0	0	0	0	0	0	0	0	0	0	0	0	0	0	0	0	0	0	0	0	0	0	0	0	0	0	0	0	0	0	0	0	0	0	0	0	0	0
OTU82	Fungi;Glomeromycota;Glomeromycetes;Glomerales;Glomeraceae	0	0	0	0	0	0	0	0	0	0	0	0	0	0	0	0	0	0	0	0	0	0	0	0	0	0	0	0	0	0	0	0	0	0	0	1	0	0	0	0	0	0	0	0	0	0	0	0
OTU83	Fungi;Glomeromycota;Glomeromycetes;Glomerales;Glomeraceae;Glomus	0	0	0	0	0	0	0	0	0	0	0	0	0	0	0	0	0	0	0	0	1	0	0	0	0	0	0	0	0	0	0	0	0	0	0	0	0	0	0	1	0	0	0	0	0	0	0	0
OTU84	Fungi;Glomeromycota;Glomeromycetes;Glomerales;Glomeraceae;Glomus	0	0	0	0	0	0	0	0	0	0	0	0	0	0	0	0	0	0	0	0	0	0	0	0	0	0	0	0	0	0	0	0	0	0	0	0	1	0	0	0	0	0	0	0	0	0	0	1
OTU85	Fungi;Glomeromycota;Glomeromycetes;Glomerales;Glomeraceae;Septoglomus	0	0	0	0	0	0	0	0	0	0	0	0	0	0	0	0	0	0	0	0	0	0	0	0	0	0	0	0	0	0	0	1	0	0	0	0	0	0	0	0	0	0	0	0	0	0	0	0
OTU86	Fungi;Glomeromycota;Glomeromycetes;Glomerales;Glomeraceae;Septoglomus	1	1	1	0	0	0	0	1	0	0	0	0	0	0	0	0	0	1	0	0	0	0	0	0	0	0	0	0	0	0	1	0	0	0	1	0	0	0	0	0	0	1	0	0	0	0	0	0
OTU87	Fungi;Glomeromycota	0	0	0	0	0	0	0	0	0	0	0	0	0	0	0	0	0	0	0	0	0	0	0	0	0	0	0	0	0	0	0	0	0	1	0	1	0	0	0	0	0	0	0	0	0	0	0	0
OTU88	Fungi;Glomeromycota	0	0	0	0	0	0	0	0	0	0	0	0	0	1	0	0	0	0	0	0	0	0	0	0	0	0	0	0	0	0	0	0	0	1	0	0	0	0	0	0	0	0	0	0	0	0	0	0
OTU89	Fungi;Glomeromycota	0	0	0	0	0	0	0	0	0	0	0	0	0	0	0	0	0	0	0	0	0	0	0	0	0	0	0	0	0	0	0	0	0	0	0	0	0	0	0	0	0	0	0	0	0	0	0	0
OTU90	Fungi;Glomeromycota;Glomeromycetes;Glomerales;Glomeraceae;Rhizophagus;Rhizophagus_intraradices	3	0	0	4	11	12	4	6	1	4	0	6	1	0	2	8	9	20	1	0	0	4	3	13	2	3	9	9	10	0	5	6	3	3	2	0	0	1	1	4	13	0	0	0	0	0	0	0
OTU91	Fungi;Glomeromycota;Glomeromycetes;Glomerales;Claroideoglomeraceae;Claroideoglomus;Claroideoglomus_etunicatum	0	0	0	0	0	0	0	0	0	0	0	0	0	0	0	0	0	0	0	0	0	0	0	0	0	0	0	0	0	0	0	0	0	0	0	0	0	0	0	0	0	0	0	0	0	0	0	0
OTU92	Fungi;Glomeromycota;Glomeromycetes;Diversisporales;Acaulosporaceae;Acaulospora	0	0	0	0	0	0	0	0	0	0	0	0	0	0	0	0	0	0	0	0	0	0	0	0	0	0	0	0	0	0	0	0	0	0	0	0	0	0	0	0	0	0	0	0	0	0	0	0
OTU93	Fungi;Glomeromycota;Glomeromycetes;Glomerales;Glomeraceae;Septoglomus	0	0	0	0	0	0	0	0	0	0	0	0	0	0	0	1	0	0	0	0	0	0	0	0	0	1	0	0	0	0	0	0	0	0	0	0	0	0	0	0	0	0	0	0	0	0	0	0
OTU94	Fungi;Glomeromycota;Glomeromycetes;Glomerales;Glomeraceae	0	0	0	0	0	0	0	0	0	0	0	0	0	0	0	0	0	0	0	0	0	0	0	0	0	0	0	0	0	0	0	0	0	0	0	0	0	0	0	1	0	0	0	0	0	0	0	0
OTU95	Fungi;Glomeromycota;Glomeromycetes;Glomerales;Glomeraceae	0	0	0	0	0	0	0	0	0	0	0	0	0	0	0	0	0	0	0	0	0	0	0	0	0	0	0	0	0	0	0	0	0	0	0	0	0	0	1	0	0	0	0	0	0	0	0	0
OTU96	Fungi;Glomeromycota;Glomeromycetes;Glomerales;Glomeraceae;Rhizophagus	0	0	0	0	0	0	0	0	0	0	0	0	0	0	0	0	0	0	0	0	0	0	0	0	0	0	0	0	0	0	0	0	0	0	0	0	0	0	0	0	0	0	0	0	0	0	0	0
OTU97	Fungi;Glomeromycota	0	0	0	0	0	0	0	0	0	0	0	0	0	0	0	0	0	0	0	0	0	0	0	0	0	0	0	0	0	0	0	0	0	0	0	0	0	0	0	0	0	0	0	0	0	0	0	0
OTU98	Fungi;Glomeromycota;Glomeromycetes;Paraglomerales	0	0	0	0	0	0	0	0	0	0	0	0	0	0	0	0	0	0	0	0	0	0	0	0	0	0	0	0	0	0	0	0	0	0	0	0	0	0	0	0	0	0	0	0	0	0	0	0
OTU99	Fungi;Glomeromycota;Glomeromycetes;Glomerales;Glomeraceae;Funneliformis	0	0	0	0	0	0	0	0	0	0	0	0	0	0	0	0	0	0	0	0	0	0	0	0	0	0	0	0	0	0	0	0	0	0	0	0	0	0	0	0	0	0	0	0	0	0	1	0
OTU100	Fungi;Glomeromycota	0	0	0	0	0	0	0	0	0	0	0	0	0	0	0	0	0	0	0	0	0	0	0	0	0	0	0	0	0	0	0	0	0	0	0	0	0	0	0	0	0	0	0	0	0	0	0	0
OTU101	Fungi;Glomeromycota	2	0	0	0	0	0	0	2	2	2	0	11	0	1	0	0	2	0	0	0	2	0	0	0	0	0	0	0	0	6	0	0	0	6	1	0	0	8	2	0	6	12	0	0	0	2	0	0
OTU102	Fungi;Glomeromycota;Glomeromycetes;Glomerales;Claroideoglomeraceae;Claroideoglomus	0	0	0	0	0	0	0	0	0	0	0	0	0	0	0	0	0	0	0	0	0	0	0	0	0	0	0	0	0	0	0	0	0	0	0	0	0	0	0	0	0	0	1	0	0	0	0	0
OTU103	Fungi;Glomeromycota;Glomeromycetes;Glomerales;Glomeraceae;Glomus;Glomus_sp._MUCL_43194	0	0	0	0	0	0	0	0	0	0	0	0	0	0	0	0	0	0	0	0	0	0	0	0	1	0	0	0	0	0	0	0	0	0	0	0	0	0	0	0	0	0	0	0	0	0	0	0
OTU104	Fungi;Glomeromycota;Glomeromycetes;Glomerales;Glomeraceae	0	0	0	0	0	0	0	0	0	0	0	0	0	0	0	0	0	0	0	0	0	0	0	0	0	0	0	0	0	0	0	0	0	0	0	0	0	0	0	0	0	0	0	0	0	0	0	0
OTU105	Fungi;Glomeromycota;Glomeromycetes;Diversisporales;Unclassify;Entrophospora	0	0	0	0	0	0	0	0	0	0	0	0	0	0	0	0	0	0	0	0	0	0	0	0	0	0	0	0	0	0	0	0	0	0	0	0	0	0	0	0	0	0	0	0	0	0	0	0
OTU106	Fungi;Glomeromycota	0	0	0	0	0	0	0	0	0	0	0	0	0	0	0	0	0	0	0	0	0	0	0	0	0	0	0	0	0	0	0	0	0	0	0	0	0	0	0	0	0	0	0	0	0	0	0	0
OTU107	Fungi;Glomeromycota;Glomeromycetes;Paraglomerales	0	0	0	0	0	0	0	0	0	0	0	0	0	0	0	0	0	0	0	0	0	0	0	0	0	0	0	0	0	0	0	0	0	0	0	0	0	0	0	0	0	0	0	0	0	0	0	0
OTU108	Fungi;Glomeromycota;Glomeromycetes;Glomerales;Glomeraceae;Funneliformis	0	0	0	0	0	0	0	0	0	0	0	0	1	0	0	0	0	0	0	0	0	0	0	0	0	0	0	0	0	0	0	0	0	0	0	0	0	0	0	0	0	0	0	0	0	0	0	0
OTU109	Fungi;Glomeromycota;Glomeromycetes;Glomerales;Claroideoglomeraceae;Claroideoglomus	0	0	0	0	0	0	0	0	0	0	0	0	0	0	0	0	0	0	0	0	0	0	0	0	0	0	0	0	0	0	0	0	0	0	0	0	0	0	0	0	0	0	0	0	1	0	0	0
OTU110	Fungi;Glomeromycota;Glomeromycetes;Glomerales;Glomeraceae	0	0	0	0	0	0	0	0	0	0	0	0	0	0	0	0	0	0	0	0	0	0	0	0	0	0	0	0	0	0	0	0	0	0	0	0	0	0	0	0	0	0	0	0	0	0	0	0
OTU111	Fungi;Glomeromycota;Glomeromycetes;Diversisporales;Acaulosporaceae;Acaulospora	0	0	0	0	0	0	0	0	0	0	0	0	0	0	0	0	0	0	0	0	0	0	0	0	0	0	0	0	0	0	0	0	0	0	0	0	0	0	0	0	0	0	0	0	0	0	0	0
OTU112	Fungi;Glomeromycota;Glomeromycetes;Glomerales;Glomeraceae;Unclassify;Glomus_mycorrhizal_symbiont_of_Marchantia_foliacea	5	0	4	5	6	3	0	4	0	3	0	2	4	4	0	3	0	0	0	0	5	6	3	0	0	3	0	2	0	0	1	2	2	0	0	10	14	5	4	5	0	0	0	0	14	0	3	0
OTU113	Fungi;Glomeromycota;Glomeromycetes;Glomerales;Glomeraceae;Glomus	0	0	0	0	0	0	0	0	0	0	0	0	0	0	0	0	0	0	0	0	0	0	0	0	0	0	0	0	0	0	0	0	0	0	0	0	0	0	0	0	0	0	0	0	0	0	0	0
OTU114	Fungi;Glomeromycota;Glomeromycetes;Glomerales;Glomeraceae	0	0	0	0	0	0	0	0	0	1	0	0	0	0	0	0	0	0	0	0	0	0	0	0	0	0	0	0	0	0	0	0	1	0	0	0	0	0	0	0	0	0	0	0	0	0	0	0
OTU115	Fungi;Glomeromycota;Glomeromycetes;Paraglomerales	0	0	0	0	0	0	0	0	0	0	1	0	0	0	0	0	0	0	0	0	0	0	0	0	0	0	0	0	0	0	0	0	0	0	0	0	0	0	0	0	0	0	0	0	0	0	0	0
OTU116	Fungi;Glomeromycota;Glomeromycetes;Paraglomerales	0	0	0	0	0	0	0	0	0	0	0	0	0	0	0	0	0	0	0	0	0	0	0	0	0	0	0	0	0	0	0	0	0	0	0	0	0	0	0	0	0	0	0	0	0	0	0	0
OTU117	Fungi;Glomeromycota;Glomeromycetes;Glomerales;Claroideoglomeraceae;Claroideoglomus	0	0	0	0	0	0	0	0	0	0	0	0	0	0	0	0	0	0	0	0	0	0	0	0	0	0	0	0	0	0	0	0	0	0	0	0	0	0	0	0	0	0	0	0	0	0	0	0
OTU118	Fungi;Glomeromycota;Glomeromycetes;Archaeosporales;Archaeosporaceae;Archaeospora	0	0	0	0	0	0	0	0	0	0	0	0	0	0	0	0	0	0	0	0	0	0	0	0	0	0	0	0	0	0	0	0	0	0	0	0	0	0	0	0	0	0	0	0	0	0	0	0
OTU119	Fungi;Glomeromycota	0	0	0	0	0	0	0	0	0	0	0	0	0	0	0	0	0	0	0	0	0	0	0	0	0	0	0	0	0	0	0	0	0	0	0	0	0	1	0	0	0	0	0	0	0	0	0	0
OTU120	Fungi;Glomeromycota;Glomeromycetes;Glomerales;Glomeraceae;Rhizophagus	0	0	0	0	0	0	0	0	0	0	0	0	0	0	0	0	0	0	0	0	0	0	0	0	0	0	0	0	0	0	0	0	0	0	0	0	0	0	0	1	0	0	0	0	0	0	0	0
OTU121	Fungi;Glomeromycota;Glomeromycetes;Glomerales;Glomeraceae;Rhizophagus	0	0	0	0	0	0	0	0	0	0	0	0	0	0	0	0	0	0	0	0	0	0	0	0	0	0	0	0	0	0	0	0	0	0	0	0	0	0	0	0	0	0	0	0	0	0	0	0
OTU122	Fungi;Glomeromycota;Glomeromycetes;Glomerales;Glomeraceae	0	0	0	0	0	0	0	0	0	0	0	0	0	0	0	0	0	0	0	0	0	0	0	0	0	0	0	0	0	0	0	0	0	0	0	0	0	0	0	0	0	0	0	0	0	0	0	0
OTU123	Fungi;Glomeromycota;Glomeromycetes;Glomerales;Glomeraceae;Unclassify;Glomus_mycorrhizal_symbiont_of_Marchantia_foliacea	0	0	0	0	0	0	0	0	0	1	0	2	1	0	0	0	2	0	0	0	1	0	0	1	1	0	0	0	0	0	0	0	3	0	0	2	3	0	0	0	0	0	0	0	0	0	0	0
OTU124	Fungi;Glomeromycota;Glomeromycetes;Glomerales;Glomeraceae;Funneliformis	0	0	0	0	0	0	0	0	0	0	0	0	0	0	0	0	0	0	0	0	0	0	0	0	0	0	0	0	0	0	0	1	0	0	0	0	0	0	0	0	0	0	0	0	0	0	1	0
OTU125	Fungi;Glomeromycota;Glomeromycetes;Glomerales;Glomeraceae	0	0	0	0	0	0	0	0	0	0	0	0	0	0	0	0	0	0	0	0	0	0	0	0	0	0	0	0	0	0	0	0	0	0	0	0	0	0	0	0	0	0	0	0	0	0	0	0
OTU126	Fungi;Glomeromycota;Glomeromycetes;Glomerales;Glomeraceae;Rhizophagus	0	0	0	0	0	0	0	0	0	0	0	0	0	0	0	0	0	0	0	0	0	0	0	0	0	0	0	0	0	0	0	0	0	0	0	0	0	0	0	0	0	0	0	0	0	0	0	0
OTU127	Fungi;Glomeromycota;Glomeromycetes;Glomerales;Glomeraceae;Rhizophagus	0	0	0	0	0	0	0	0	0	0	0	0	0	0	0	0	0	0	0	0	0	0	0	0	0	0	0	0	0	0	0	0	0	0	0	0	0	1	0	0	0	0	0	0	0	0	0	0
OTU128	Fungi;Glomeromycota;Glomeromycetes;Glomerales;Glomeraceae;Septoglomus	0	0	0	0	0	0	0	0	0	0	0	0	0	0	0	0	0	0	0	0	0	0	0	0	0	0	0	0	0	0	0	0	0	0	0	0	0	0	0	0	0	0	0	0	0	0	0	0
OTU129	Fungi;Glomeromycota;Glomeromycetes;Glomerales;Glomeraceae;Funneliformis	0	0	0	0	0	0	0	0	0	0	0	0	0	0	0	0	0	0	0	0	0	0	0	0	0	0	0	0	0	0	0	0	0	0	0	0	0	0	0	0	0	0	0	0	0	0	0	0
OTU130	Fungi;Glomeromycota;Glomeromycetes;Paraglomerales;Paraglomeraceae;Paraglomus	0	0	0	0	0	0	0	0	0	0	0	0	0	0	0	0	0	0	0	0	0	0	0	0	0	0	0	0	0	0	0	0	1	0	0	0	0	0	0	0	0	0	0	0	0	0	0	0
OTU131	Fungi;Glomeromycota;Glomeromycetes;Glomerales;Glomeraceae	0	0	0	0	0	0	0	0	0	0	0	0	0	0	0	0	0	0	0	0	0	0	0	0	0	0	0	0	0	0	0	0	0	0	0	0	0	1	0	0	0	0	0	0	0	0	0	0
OTU132	Fungi;Glomeromycota;Glomeromycetes;Glomerales;Glomeraceae;Rhizophagus	0	0	0	0	0	0	0	0	0	0	0	0	0	0	0	0	0	0	0	0	0	0	0	0	0	0	0	0	0	0	0	0	0	1	0	0	0	0	0	0	0	0	0	0	0	0	0	0
OTU133	Fungi;Glomeromycota;Glomeromycetes;Glomerales;Glomeraceae;Funneliformis	0	0	0	0	0	0	0	0	0	0	0	0	0	0	0	0	0	0	0	0	0	0	0	0	0	0	0	0	0	0	0	0	0	0	0	0	0	0	1	0	0	0	0	0	0	0	0	0
OTU134	Fungi;Glomeromycota;Glomeromycetes;Paraglomerales;Paraglomeraceae;Paraglomus;Paraglomus_brasilianum	0	0	0	0	0	0	0	0	0	0	0	0	0	0	0	0	0	0	0	0	0	0	0	0	0	0	12	0	0	0	0	0	1	0	0	0	0	0	0	0	0	0	0	11	0	0	0	0
OTU135	Fungi;Glomeromycota;Glomeromycetes;Glomerales;Glomeraceae	0	0	0	0	0	0	0	0	0	0	0	0	0	0	0	0	0	0	0	1	0	0	0	0	0	0	0	0	0	0	0	0	0	0	0	0	0	0	1	0	0	0	0	0	0	0	0	0
OTU136	Fungi;Glomeromycota;Glomeromycetes;Glomerales;Glomeraceae	0	0	0	0	0	0	0	0	0	0	0	0	0	0	0	0	0	0	0	0	0	0	0	0	0	0	0	0	0	0	0	0	0	0	0	0	1	0	0	0	0	0	0	0	0	0	0	0
OTU137	Fungi;Glomeromycota;Glomeromycetes;Glomerales;Claroideoglomeraceae;Claroideoglomus;Claroideoglomus_etunicatum	0	0	0	0	0	0	0	0	0	0	0	0	0	0	0	0	0	0	0	0	0	0	0	0	0	0	0	0	0	0	0	0	0	0	0	0	0	0	0	0	0	0	1	0	0	0	0	0
OTU138	Fungi;Glomeromycota;Glomeromycetes;Glomerales;Glomeraceae;Septoglomus	0	0	0	3	0	0	0	0	0	0	0	0	1	0	0	0	0	0	0	0	0	0	0	0	0	0	0	0	0	0	0	0	1	0	0	0	0	0	2	0	0	0	0	0	0	0	0	0
OTU139	Fungi;Glomeromycota;Glomeromycetes;Glomerales;Glomeraceae;Glomus	0	0	0	0	0	0	0	0	0	0	0	0	0	0	0	0	0	0	0	0	0	0	0	0	0	0	0	0	0	0	0	0	0	0	0	0	0	0	0	0	0	0	0	0	0	0	0	0
OTU140	Fungi;Glomeromycota;Glomeromycetes;Glomerales;Claroideoglomeraceae;Claroideoglomus	0	0	0	0	0	0	0	0	0	0	0	0	0	0	0	0	0	0	0	0	0	0	0	0	0	0	0	0	0	0	0	0	0	0	0	0	0	0	0	0	0	0	0	0	0	0	0	0
OTU141	Fungi;Glomeromycota;Glomeromycetes;Glomerales;Glomeraceae;Septoglomus	1	1	0	1	0	0	1	3	0	0	0	1	0	0	1	1	0	2	1	2	1	1	1	0	0	0	0	0	0	0	1	2	0	0	0	1	0	0	0	0	0	2	0	0	0	0	0	0
OTU142	Fungi;Glomeromycota;Glomeromycetes;Glomerales;Glomeraceae	0	0	0	0	0	0	0	0	0	0	0	0	0	0	0	0	0	0	0	0	0	0	0	0	0	0	0	0	0	0	0	0	0	0	0	0	0	0	0	0	0	0	0	0	0	0	0	0
OTU143	Fungi;Glomeromycota;Glomeromycetes;Glomerales;Glomeraceae	0	0	0	0	1	0	0	0	0	0	0	0	0	1	0	0	0	0	0	0	0	0	0	0	0	0	0	0	0	0	0	0	1	0	0	0	0	0	0	0	0	0	0	0	0	0	0	0
OTU144	Fungi;Glomeromycota;Glomeromycetes;Glomerales;Glomeraceae	0	0	0	0	0	0	0	0	0	0	0	0	0	0	0	0	0	0	0	0	0	0	0	0	0	0	0	0	0	0	0	0	0	0	0	0	0	0	0	0	0	0	0	0	0	0	0	0
OTU145	Fungi;Glomeromycota;Glomeromycetes;Diversisporales;Acaulosporaceae;Acaulospora;Acaulospora_spinosa	0	0	0	0	0	0	0	0	0	0	0	1	0	0	0	0	0	0	0	0	0	0	1	2	0	0	0	0	0	0	0	0	0	0	0	0	0	0	6	0	0	0	0	0	0	0	0	0
OTU146	Fungi;Glomeromycota;Glomeromycetes;Glomerales;Glomeraceae;Glomus	0	0	0	0	0	0	0	0	0	0	0	0	0	0	0	0	0	0	0	0	0	0	0	0	0	0	0	0	0	0	0	0	0	0	0	0	0	0	0	0	0	0	0	0	0	0	0	0
OTU147	Fungi;Glomeromycota;Glomeromycetes;Glomerales;Glomeraceae;Glomus	0	0	0	0	1	0	0	0	0	1	0	0	0	0	0	0	0	0	1	0	0	1	0	0	0	0	0	0	0	0	0	0	0	0	0	0	1	1	0	1	0	0	0	0	0	0	0	0
OTU148	Fungi;Glomeromycota;Glomeromycetes;Glomerales;Glomeraceae	0	0	0	0	0	0	0	0	0	0	0	0	0	0	0	0	0	0	0	0	0	0	0	0	0	0	0	0	0	0	0	0	0	0	0	0	0	0	0	0	0	0	0	0	0	0	0	0
OTU149	Fungi;Glomeromycota;Glomeromycetes;Glomerales;Glomeraceae	0	0	0	0	0	0	0	0	0	0	0	0	0	0	0	0	0	0	0	0	0	0	0	0	0	0	0	0	0	0	0	0	0	0	0	0	1	0	0	0	0	0	0	0	0	0	0	0
OTU150	Fungi;Glomeromycota	0	0	0	0	0	0	0	0	1	2	0	0	0	0	0	0	0	0	0	0	0	0	0	1	0	0	0	0	0	0	0	0	0	0	0	0	1	0	0	0	0	0	0	0	0	0	0	0
OTU151	Fungi;Glomeromycota;Glomeromycetes;Glomerales;Glomeraceae	0	0	0	0	0	0	0	0	0	0	0	0	0	0	0	0	0	0	0	0	0	0	0	0	0	0	0	0	0	0	0	0	0	0	0	0	0	0	0	0	0	0	0	0	0	0	0	0
OTU152	Fungi;Glomeromycota;Glomeromycetes;Glomerales;Glomeraceae	0	0	0	0	0	0	0	0	0	0	0	0	0	0	0	0	0	0	0	0	0	0	0	0	0	0	0	0	0	0	0	0	0	0	0	0	0	0	0	0	0	0	0	0	0	0	0	0
OTU153	Fungi;Glomeromycota;Glomeromycetes;Glomerales;Glomeraceae	0	0	0	0	0	0	0	0	0	0	0	0	0	0	0	0	0	0	0	0	1	0	0	0	0	0	0	0	0	0	0	0	0	0	0	0	0	0	0	0	0	0	0	0	0	0	0	0
OTU154	Fungi;Glomeromycota;Glomeromycetes;Glomerales;Glomeraceae;Rhizophagus	0	0	0	0	0	0	0	0	0	0	0	0	0	0	0	0	0	0	0	0	0	0	0	0	0	0	0	0	1	0	0	0	0	0	0	0	0	0	0	0	0	0	0	0	0	0	0	0
OTU155	Fungi;Glomeromycota;Glomeromycetes;Glomerales;Glomeraceae;Rhizophagus;Rhizophagus_intraradices	0	0	0	0	0	0	0	0	0	0	0	0	0	0	0	0	0	0	0	0	0	0	0	0	0	0	0	0	0	0	0	0	0	0	0	0	0	0	0	0	1	0	0	0	0	0	0	0
[truncated: 16 more columns]
